# Supplementary material for: The Segmented Interview: Partitioning the Initial Free Recall Topics into Segments to Enhance Information Gathering and Lie Detection
Source: Behav Sci (Basel). 2025 Aug 26;15(9):1163. doi: 10.3390/bs15091163 (PMC12466768; doi:10.3390/bs15091163)
Supplement: Supplementary file 1 [file behavsci-15-01163-s001.zip]

Archive with 2 entries (2 files):
- Supplementary material_interview protocol.pdf
- Supplementary material_Interviewer_Activities.xlsx
