# Supplementary material for: The Segmented Interview: Partitioning the Initial Free Recall Topics into Segments to Enhance Information Gathering and Lie Detection
Source: Behav Sci (Basel). 2025 Aug 26;15(9):1163. doi: 10.3390/bs15091163 (PMC12466768; doi:10.3390/bs15091163)
Supplement: Supplementary file 1 [file behavsci-15-01163-s001.zip › Supplementary material_Interviewer_Activities.xlsx]

## Sheet: Example
Activity	Order	Location	Action
Video	1	1.21	watching
Store	2	Superdrug	buying cream
Lecturer	3	1.14	checking if in office
Other	4	Guildhall	meeting a friend
